# Supplementary material for: Simultaneous Quantification of Multiple Analytes in Rat Plasma by UHPLC–MS/MS Following Oral Administration of Gastrodiae Rhizoma Extract for Pharmacokinetic Evaluation
Source: Molecules. 2025 Nov 14;30(22):4404. doi: 10.3390/molecules30224404 (PMC12655633; doi:10.3390/molecules30224404)
Supplement: Supplementary file 1 [file molecules-30-04404-s001.zip]

Archive with 1 entries (1 files):
- molecules-3943568-supplementary.pdf
